# Supplementary material for: The SAFFO Study: Sex-Related Prognostic Role and Cut-Off Definition of Monocyte-to-Lymphocyte Ratio (MLR) in Metastatic Colorectal Cancer
Source: Cancers (Basel). 2022 Dec 28;15(1):175. doi: 10.3390/cancers15010175 (PMC9818397; doi:10.3390/cancers15010175)
Supplement: Supplementary file 1 [file cancers-15-00175-s001.zip]

Archive with 1 entries (1 files):
- cancers-2054953-supplementary.pdf
